# Supplementary material for: Discovery of Oral Degraders of the ROS1 Fusion Protein with Potent Activity against Secondary Resistance Mutations
Source: J Med Chem. 2024 Oct 3;67(20):18098–123. doi: 10.1021/acs.jmedchem.4c01205 (PMC11513893; doi:10.1021/acs.jmedchem.4c01205)
Supplement: Supplementary file 2 — jm4c01205_si_002.csv [file jm4c01205_si_002.csv]

Compound	SMILES	Molecular Formula	CD74-ROS1 IC50 (nM)	ROS1-G2032R IC50 (nM)	ROS1 DC50 (nM)	ROS1 Dmax (%)
7a	O=C1NC(=O)[C@H](CC1)N(C2=O)C(=O)c(c23)c(ccc3)N(CC4)CCC4n5ncc(c5)c(cnc6N)cc6O[C@@H](C)c(c7Cl)c(Cl)ccc7F	C34H30Cl2F1N7O5	264 ± 44	> 5000	310	67%
7b	O=C1NC(=O)[C@H](CC1)N(C2=O)C(=O)c(c23)c(ccc3)N4CC(C4)CN(CC5)CCC5n6ncc(c6)c(cnc7N)cc7O[C@@H](C)c(c8Cl)c(Cl)ccc8F	C38H37Cl2F1N8O5	2700 ± 254	> 5000	>1000	<5%
7c	O=C1NC(=O)[C@H](CC1)N(C2=O)C(=O)c(c23)c(ccc3)N(CC4)CCC4CN(CC5)CCC5n6ncc(c6)c(cnc7N)cc7O[C@@H](C)c(c8Cl)c(Cl)ccc8F	C40H41Cl2F1N8O5	350 ± 106	> 5000	368	76%
7d	O=C1NC(=O)[C@H](CC1)N(C2=O)C(=O)c(c23)c(ccc3)N(CC4)CCC4CCN(CC5)CCC5n6ncc(c6)c(cnc7N)cc7O[C@@H](C)c(c8Cl)c(Cl)ccc8F	C41H43Cl2F1N8O5	106 ± 29	> 5000	145	78%
7e	O=C1NC(=O)[C@H](CC1)N(C2=O)C(=O)c(c23)cc(cc3)N(CC4)CCC4n5ncc(c5)c(cnc6N)cc6O[C@@H](C)c(c7Cl)c(Cl)ccc7F	C34H30Cl2F1N7O5	155 ± 21	2909 ± 742	203	53%
7f	O=C1NC(=O)[C@H](CC1)N(C2=O)C(=O)c(c23)cc(cc3)N4CC(C4)CN(CC5)CCC5n6ncc(c6)c(cnc7N)cc7O[C@@H](C)c(c8Cl)c(Cl)ccc8F	C38H37Cl2F1N8O5	569 ± 73	>5000	622	24%
7g	O=C1NC(=O)[C@H](CC1)N(C2=O)C(=O)c(c23)cc(cc3)N(CC4)CCC4CN(CC5)CCC5n6ncc(c6)c(cnc7N)cc7O[C@@H](C)c(c8Cl)c(Cl)ccc8F	C40H41Cl2F1N8O5	15 ±4	>5000	21	85%
7h	O=C1NC(=O)[C@H](CC1)N(C2=O)C(=O)c(c23)cc(cc3)N(CC4)CCC4CCN(CC5)CCC5n6ncc(c6)c(cnc7N)cc7O[C@@H](C)c(c8Cl)c(Cl)ccc8F	C41H43Cl2F1N8O5	842 ±172	>5000	>1000	11%
7i	Fc1ccc(Cl)c(c1Cl)[C@H](C)Oc2cc(cnc2N)c(c3)cnn3C4CCN(CC4)CC(CC5)CCN5CC6CCN(CC6)c(cc7)cc(c78)C(=O)N(C8=O)[C@@H](CC9)C(=O)NC9=O	C46H52Cl2F1N9O5	284 ± 51	>5000	338	32%
8a	c1cccc(c1S(=O)(=O)C(C)C)Nc(n2)c(Cl)cnc2Nc(c(c3)OC(C)C)cc(C)c3C4CCN(CC4)CCNc5cccc(c56)C(=O)N(C6=O)[C@@H]7CCC(=O)NC7=O	C43H49Cl1N8O7S1	176 ± 31	>10000	225	58
8b	c1cccc(c1S(=O)(=O)C(C)C)Nc(n2)c(Cl)cnc2Nc(c(c3)OC(C)C)cc(C)c3C4CCN(CC4)CCCNc5cccc(c56)C(=O)N(C6=O)[C@@H]7CCC(=O)NC7=O	C44H51Cl1N8O7S1	122 ± 17	>10000	140	71
8c	c1cccc(c1S(=O)(=O)C(C)C)Nc(n2)c(Cl)cnc2Nc(c(c3)OC(C)C)cc(C)c3C4CCN(CC4)C5CCN(CC5)c6cccc(c67)C(=O)N(C7=O)[C@@H]8CCC(=O)NC8=O	C46H53Cl1N8O7S1	107 ± 16	1257 ± 93	143	82
8d	c1cccc(c1S(=O)(=O)C(C)C)Nc(n2)c(Cl)cnc2Nc(c(c3)OC(C)C)cc(C)c3C4CCN(CC4)C5CCN(CC5)CCNc6cccc(c67)C(=O)N(C7=O)[C@@H]8CCC(=O)NC8=O	C48H58Cl1N9O7S1	183 ± 41	2561 ± 242	302	66
8e	c1cccc(c1S(=O)(=O)C(C)C)Nc(n2)c(Cl)cnc2Nc(c(c3)OC(C)C)cc(C)c3C4CCN(CC4)C5CCN(CC5)CCCNc6cccc(c67)C(=O)N(C7=O)[C@@H]8CCC(=O)NC8=O	C49H60Cl1N9O7S1	562 ± 61	>10000	733	28
8f	c1cccc(c1S(=O)(=O)C(C)C)Nc(n2)c(Cl)cnc2Nc(c(c3)OC(C)C)cc(C)c3C4CCN(CC4)C5CCN(CC5)C(C6)CN6c7cccc(c78)C(=O)N(C8=O)[C@@H]9CCC(=O)NC9=O	C49H58Cl1N9O7S1	115 ± 22	3662 ± 299	189	67
8g	c1cccc(c1S(=O)(=O)C(C)C)Nc(n2)c(Cl)cnc2Nc(c(c3)OC(C)C)cc(C)c3C4CCN(CC4)C5CCN(CC5)CC(C6)CN6c7cccc(c78)C(=O)N(C8=O)[C@@H]9CCC(=O)NC9=O	C50H60Cl1N9O7S1	191 ± 60	950 ± 67	155	77
8h	c1cccc(c1S(=O)(=O)C(C)C)Nc(n2)c(Cl)cnc2Nc(c(c3)OC(C)C)cc(C)c3C4CCN(CC4)CCNc(c5)ccc(c56)C(=O)N(C6=O)[C@@H]7CCC(=O)NC7=O	C43H49Cl1N8O7S1	128 ± 39	6632 ± 1804	145	71
8i	c1cccc(c1S(=O)(=O)C(C)C)Nc(n2)c(Cl)cnc2Nc(c(c3)OC(C)C)cc(C)c3C4CCN(CC4)CCCNc(c5)ccc(c56)C(=O)N(C6=O)[C@@H]7CCC(=O)NC7=O	C44H51Cl1N8O7S1	93 ± 50	4706 ± 486	88	84
8j	c1cccc(c1S(=O)(=O)C(C)C)Nc(n2)c(Cl)cnc2Nc(c(c3)OC(C)C)cc(C)c3C4CCN(CC4)C5CCN(CC5)c(c6)ccc(c67)C(=O)N(C7=O)[C@@H]8CCC(=O)NC8=O	C46H53Cl1N8O7S1	39 ± 8	1534 ± 521	41	88
8k	c1cccc(c1S(=O)(=O)C(C)C)Nc(n2)c(Cl)cnc2Nc(c(c3)OC(C)C)cc(C)c3C4CCN(CC4)C5CCN(CC5)CCNc(c6)ccc(c67)C(=O)N(C7=O)[C@@H]8CCC(=O)NC8=O	C48H58Cl1N9O7S1	171 ± 26	8589 ± 1179	204	89
8l	c1cccc(c1S(=O)(=O)C(C)C)Nc(n2)c(Cl)cnc2Nc(c(c3)OC(C)C)cc(C)c3C4CCN(CC4)C5CCN(CC5)CCCNc(c6)ccc(c67)C(=O)N(C7=O)[C@@H]8CCC(=O)NC8=O	C49H60Cl1N9O7S1	598 ± 147	>10000	452	54
8m	c1cccc(c1S(=O)(=O)C(C)C)Nc(n2)c(Cl)cnc2Nc(c(c3)OC(C)C)cc(C)c3C4CCN(CC4)C5CCN(CC5)C(C6)CN6c(c7)ccc(c78)C(=O)N(C8=O)[C@@H]9CCC(=O)NC9=O	C49H58Cl1N9O7S1	39 ± 34	2772 ± 1084	35	92
8n	c1cccc(c1S(=O)(=O)C(C)C)Nc(n2)c(Cl)cnc2Nc(c(c3)OC(C)C)cc(C)c3C4CCN(CC4)C5CCN(CC5)CC(C6)CN6c(c7)ccc(c78)C(=O)N(C8=O)[C@@H]9CCC(=O)NC9=O	C50H60Cl1N9O7S1	713 ± 84	1151 ± 466	586	63
8o	c1cccc(c1S(=O)(=O)C(C)C)Nc(n2)c(Cl)cnc2Nc(c(c3)OC(C)C)cc(C)c3C4CCN(CC4)C5CN(C5)C(C6)CN6c(c7)ccc(c78)C(=O)N(C8=O)[C@@H]9CCC(=O)NC9=O	C47H54Cl1N9O7S1	116 ± 21	>10000	122	65
8p	c1cccc(c1S(=O)(=O)C(C)C)Nc(n2)c(Cl)cnc2Nc(c(c3)OC(C)C)cc(C)c3C4CCN(CC4)C5CN(C5)C(CC6)CCN6c(c7)ccc(c78)C(=O)N(C8=O)[C@@H]9CCC(=O)NC9=O	C49H58Cl1N9O7S1	40 ± 6	>10000	27	93
8q	c1cccc(c1S(=O)(=O)C(C)C)Nc(n2)c(Cl)cnc2Nc(c(c3)OC(C)C)cc(C)c3C4CCN(CC4)C5CN(C5)CC(C6)CN6c(c7)ccc(c78)C(=O)N(C8=O)[C@@H]9CCC(=O)NC9=O	C48H56Cl1N9O7S1	66 ± 6	6122 ± 4068	57	85
8r	c1cccc(c1S(=O)(=O)C(C)C)Nc(n2)c(Cl)cnc2Nc(c(c3)OC(C)C)cc(C)c3C4CCN(CC4)C5CN(C5)CC(CC6)CCN6c(c7)ccc(c78)C(=O)N(C8=O)[C@@H]9CCC(=O)NC9=O	C50H60Cl1N9O7S1	72 ± 3	>10000	77	91
8s	c1cccc(c1S(=O)(=O)C(C)C)Nc(n2)c(Cl)cnc2Nc(c(c3)OC(C)C)cc(C)c3C4CCN(CC4)C(CC5)CCN5C(CC6)CCN6c(c7)ccc(c78)C(=O)N(C8=O)[C@@H]9CCC(=O)NC9=O	C51H62Cl1N9O7S1	106 ± 9	>10000	120	82
8t	c1cccc(c1S(=O)(=O)C(C)C)Nc(n2)c(Cl)cnc2Nc(c(c3)OC(C)C)cc(C)c3C4CCN(CC4)C(CC5)CCN5CC(CC6)CCN6c(c7)ccc(c78)C(=O)N(C8=O)[C@@H]9CCC(=O)NC9=O	C52H64Cl1N9O7S1	147 ± 28	>10000	155	81
9a	c1cccc(P(=O)(C)C)c1Nc(c2Cl)nc(nc2)Nc(c(c3)OC)ccc3N4CCN(CC4)c(cc5)cc(c56)C(=O)N(C6=O)[C@@H](CC7)C(=O)NC7=O	C36H36Cl1N8O6P1	112 ± 17	251 ± 125	133	68
9b	c1cccc(P(=O)(C)C)c1Nc(c2Cl)nc(nc2)Nc(c(c3)OC)ccc3N4CCN(CC4)CC(C5)CN5c(cc6)cc(c67)C(=O)N(C7=O)[C@@H](CC8)C(=O)NC8=O	C40H43Cl1N9O6P1	13 ± 2	153 ± 20	10	96
9c	c1cccc(P(=O)(C)C)c1Nc(c2Cl)nc(nc2)Nc(c(c3)OC)ccc3N4CCN(CC4)CC(CC5)CCN5c(cc6)cc(c67)C(=O)N(C7=O)[C@@H](CC8)C(=O)NC8=O	C42H47Cl1N9O6P1	19 ± 8	236 ± 28	22	95
9d	c1cccc(P(=O)(C)C)c1Nc(c2Cl)nc(nc2)Nc(c(c3)OC)ccc3N4CCC(CC4)N5CCN(CC5)C(C6)CN6c(cc7)cc(c78)C(=O)N(C8=O)[C@@H](CC9)C(=O)NC9=O	C44H50Cl1N10O6P1	61 ± 5	491 ± 48	75	90
9e	c1cccc(P(=O)(C)C)c1Nc(c2Cl)nc(nc2)Nc(c(c3)OC)ccc3N4CCC(CC4)N5CCN(CC5)CC(C6)CN6c(cc7)cc(c78)C(=O)N(C8=O)[C@@H](CC9)C(=O)NC9=O	C45H52Cl1N10O6P1	3.8 ± 0.2	80 ± 27	5.1	97
9f	c1cccc(P(=O)(C)C)c1Nc(c2Cl)nc(nc2)Nc(c(c3)OC)ccc3N4CCC(CC4)N5CCN(CC5)CC(CC6)CCN6c(cc7)cc(c78)C(=O)N(C8=O)[C@@H](CC9)C(=O)NC9=O	C47H56Cl1N10O6P1	11 ± 2	27 ± 10	13	99
9g	c1cccc(P(=O)(C)C)c1Nc(c2Cl)nc(nc2)Nc(c(c3)OC)ccc3N4CCC(CC4)C5CCN(CC5)CC(CC6)CCN6c(cc7)cc(c78)C(=O)N(C8=O)[C@@H](CC9)C(=O)NC9=O	C48H57Cl1N9O6P1	7.1 ± 0.9	221 ± 26	11	88
9h	c1cccc(P(=O)(C)C)c1Nc(c2Cl)nc(nc2)Nc(c(c3)OC)ccc3N4CCN(CC4)C5CCN(CC5)CC(CC6)CCN6c(cc7)cc(c78)C(=O)N(C8=O)[C@@H](CC9)C(=O)NC9=O	C47H56Cl1N10O6P1	21 ± 8	115 ± 12	34	85
9i	c1cccc(P(=O)(C)C)c1Nc(c2Cl)nc(nc2)Nc(c(c3)OC)ccc3CC(C4)CN4c(ccc5)c(c56)C(=O)N(C6=O)[C@@H](CC7)C(=O)NC7=O	C36H35Cl1N7O6P1	41 ± 9	244 ± 78	56	79
9j	c1cccc(P(=O)(C)C)c1Nc(c2Cl)nc(nc2)Nc(c(c3)OC)ccc3C(C4)CN4c(ccc5)c(c56)C(=O)N(C6=O)[C@@H](CC7)C(=O)NC7=O	C35H33Cl1N7O6P1	113 ± 16	1043 ± 96	108	77
9k	c1cccc(P(=O)(C)C)c1Nc(c2Cl)nc(nc2)Nc(c(c3)OC)ccc3CC4CCN(CC4)c(ccc5)c(c56)C(=O)N(C6=O)[C@@H](CC7)C(=O)NC7=O	C38H39Cl1N7O6P1	11.2 ± 1.3	87 ± 3	6	99
9l	c1cccc(P(=O)(C)C)c1Nc(c2Cl)nc(nc2)Nc(c(c3)OC)ccc3N4CCN(CC4)c(cc5)cc(c56)CN(C6=O)[C@@H](CC7)C(=O)NC7=O	C36H38Cl1N8O5P1	6.6 ± 0.4	427 ± 32	8	92
9m	c1cccc(P(=O)(C)C)c1Nc(c2Cl)nc(nc2)Nc(c(c3)OC)ccc3N4CCN(CC4)CC(C5)CN5c(cc6)cc(c67)CN(C7=O)[C@@H](CC8)C(=O)NC8=O	C40H45Cl1N9O5P1	8 ± 0.9	120 ± 27	9	94
9n	c1cccc(P(=O)(C)C)c1Nc(c2Cl)nc(nc2)Nc(c(c3)OC)ccc3N4CCN(CC4)CC(CC5)CCN5c(cc6)cc(c67)CN(C7=O)[C@@H](CC8)C(=O)NC8=O	C42H49Cl1N9O5P1	9.5 ± 0.5	195 ± 124	11	93
9o	c1cccc(P(=O)(C)C)c1Nc(c2Cl)nc(nc2)Nc(c(c3)OC)ccc3N4CCC(CC4)N5CCN(CC5)CC(CC6)CCN6c(cc7)cc(c78)CN(C8=O)[C@@H](CC9)C(=O)NC9=O	C47H58Cl1N10O5P1	1.1 ± 0.3	6.3 ± 2.1	3.8	99
9p	c1cccc(P(=O)(C)C)c1Nc(c2Cl)nc(nc2)Nc(c(c3)OC)ccc3N4CCC(CC4)N5CCN(CC5)CC(C6)CN6c(cc7)cc(c78)CN(C8=O)[C@@H](CC9)C(=O)NC9=O	C45H54Cl1N10O5P1	15.3 ± 4.5	158 ± 81	20	94
9q	c1cccc(P(=O)(C)C)c1Nc(c2Cl)nc(nc2)Nc(c(c3)OC)ccc3N4CCC(CC4)N5CCN(CC5)CC(CC6)CCN6c(cc7)ccc7N[C@@H](CC8)C(=O)NC8=O	C45H58Cl1N10O4P1	102 ± 24	>10000	145	33
9r	c1cccc(P(=O)(C)C)c1Nc(c2Cl)nc(nc2)Nc(c(c3)OC)ccc3N4CCC(CC4)N5CCN(CC5)CC(CC6)CCN6c(cc7)ccc7C(=O)N[C@@H](CC8)C(=O)NC8=O	C46H58Cl1N10O5P1	120 ± 39	>10000	123	28
9s	c1cccc(P(=O)(C)C)c1Nc(c2Cl)nc(nc2)Nc(c(c3)OC)ccc3N4CCC(CC4)N5CCN(CC5)C(=O)CN(CC6)CCN6c(cc7)ccc7N[C@@H](CC8)C(=O)NC8=O	C45H57Cl1N11O5P1	75 ± 9	>10000	84	40
9t	c1cccc(P(=O)(C)C)c1Nc(c2Cl)nc(nc2)Nc(c(c3)OC)ccc3N4CCC(CC4)N5CCN(CC5)CCC(CC6)CCN6c(cc7)ccc7N[C@@H](CC8)C(=O)NC8=O	C46H60Cl1N10O4P1	61 ± 3	>10000	56	45
9u	c1cccc(P(=O)(C)C)c1Nc(c2Cl)nc(nc2)Nc(c(c3)OC)ccc3N4CCC(CC4)N5CCN(CC5)C(=O)CC(CC6)CCN6c(cc7)ccc7N[C@@H](CC8)C(=O)NC8=O	C46H58Cl1N10O5P1	82 ± 9	>10000	101	37
9v	c1cccc(P(=O)(C)C)c1Nc(c2Cl)nc(nc2)Nc(c(c3)OC)ccc3N4CCC(CC4)N5CCN(CC5)C(=O)C(CC6)CCN6c(cc7)ccc7N[C@@H](CC8)C(=O)NC8=O	C45H56Cl1N10O5P1	63 ± 24	>10000	76	42
